# Supplementary material for: TREX2 deficiency suppresses spontaneous and genotoxin-associated mutagenesis
Source: Cell Rep. Author manuscript; Available in PMC 2024 Feb 22. (PMC10883656; doi:10.1016/j.celrep.2023.113637)
Supplement: 2 [file NIHMS1961510-supplement-2.xlsx]

## Sheet: Sheet1
Table S1. Base changes and inserts found in miniHPRT
A. Base changes and inserts
Wildtype sequence	A	T	G	G	C	G	A	C	C	C	G	C	A	G	C	C	C	T	G	G	C	G	T	C	G	T	G	A	T	T	A	G	T	G	A	T	G	A	T	G	A	A	C	C	A	G	G	T	T
MSH2+/+ TREX2WT	base/space #1	2	3	4	5	6	7	8	9	10	11	12	13	14	15	16	17	18	19	20	21	22	23	24	25	26	27	28	29	30	31	32	33	34	35	36	37	38	39	40	41	42	43	44	45	46	47	48	49
1	A	T	G	G	C	G	A	C	C	C	G	C	A	G	C	C	C	T	G	G	C	G	T	C	G	T	G	A	T	T	A	G	T	G	A	T	G	A	T	G	A	A	C	C	A	G	G	T	T
2	A	T	G	G	C	G	A	C	C	C	G	C	A	G	C	C (T)	C	T	G	G	C	G	T	C	G	T	G	A	T	T	A	G	T	G	A	T	G	A	T	G	A	A	C	C	A	G	G	T	T
3	A	T	G	G	C	G	A	C	C	C	G	C	A	G	C	C (T)	C	T	G	G	C	G	T	C	G	T	G	A	T	T	A	G	T	G	A	T	G	A	T	G	A	A	C	C	A	G	G	T	T
4	A	T	G	G	C	G	A	C	C	C	G	C	A	G	C	C	C	T	G	G	C	G	T	C	G	T	G	A	T	T	A	T	T	G	A	T	G	A	T	G	A	A	A	A	A	G	G	T	T
5	A	T	G	G	C	G	A	C	C	C	G	C	A	G	C	C (T)	C	T	G	G	C	G	T	C	G	T	G	A	T	T	A	G	T	G	A	T	G	A	T	G	A	A	C	C	A	G	G	T	T
6	A	T	G	G	C	G	A	C	C	C	G	C	A	G	C	C	C	T	G	G	C	G	T	C	G	T	G	A	T	T	A	G	T	G	A	T	G	A	T	G	A	A	C	C	A	G	G	T	T
7	A	T	G	G	C	G	A	C	C	C	G	C	A	G	C	C (T)	C	T	G	G	C	G	T	C	G	T	G	A	T	T	A	G	T	G	A	T	G	A	T	G	A	A	C	C (T)	A	G	G	T	T
8	A	T	G	G	C	G	A	C	C	C	G	C	A	G	C	C	C	T	G	G	C	G	T	C	G	T	G	A	T	T	A	G	T	G	A	T	G	A	T	G	A	A	C	C	A	G	G	T	T
9	A	T	G	G	C	G	A	C	C	C	G	C	A	G	C	C	C	T	G	G	C	G	T	C	G	T	G	A	T	T	A	G	T	G	A	T	G	A	T	G	A	A	C	C	A	G	G	T	T
10	A	T	G	G	C	G	A	C	C	C	G	C	A	G	C	C (T)	C	T	G	G	C	G	T	C	G	T	G	A	T	T	A	G	T	G	A	T	G	A	T	G	A	A	C	C (T)	A	G	G	T	T
11	A	T	G	G	C	G	A	C	C	C	G	C	A	G	C	C (T)	C	T	G	G	C	G	T	C	G	T	G	A	T	T	A	G	T	G	A	T	G	A	T	G	A	A	C	C	A	G	G	T	T
12	A	T	G	G	C	G	A	C	C	C	G	C	A	G	C	C	C	T	G	G	C	G	T	C	G	T	G	A	T	T	A	G	T	G	A	T	G	A	T	G	A	A	C	C	A	G	G	T	T
13	A	T	G	G	C	G	A	C	C	C	G	C	A	G	C	C	C	T	G	G	C	G	T	C	G	T	G	A	T	T	A	G	T	G	A	T	G	A	T	G	A	A	C	C	A	G	G	T	T
14	A	T	G	G	C	G	A	C	C	C	G	C	A	G	C	C	C	T	G	G	C	G	T	C	G	T	G	A	T	T	A	G	T	G	A	T	G	A	T	G	A	A	C	C	A	G	G	T	T
15	A	T	G	G	C	G	A	C	C	C	G	C	A	G	C	C	C	T	G	G	C	G	T	C	G	T	G	A	T	T	A	G	T	G	A	T	G	A	T	G	A	A	C	C	A	G	G	T	T
16	A	T	G	G	C	G	A	C	C	C	G	C	A	G	C	C	C	T	G	G	C	G	T	C	G	T	G	A	T	T	A	G	T	G	A	T	G	A	T	G	A	A	C	C	A	G	G	T	T
17	A	T	G	G	C	G	A	C	C	C	G	C	A	G	C	C	C	T	G	G	C	G	T	C	G	T	G	A	T	T	A	G	T	G	A	T	G	A	T	G	A	A	C	C	A	G	G	T	T
18	A	T	G	G	C	G	A	C	C	C	G	C	A	G	C	C	C	T	G	G	C	G	T	C	G	T	G	A	T	T	A	G	T	G	A	T	G	A	T	G	A	A	C	C	A	G	G	T	T
19	A	T	G	G	C	G	A	C	C	C	G	C	A	G	C	C (T)	C	T	G	G	C	G	T	C	G	T	G	A	T	T	A	G	T	G	A	T	G	A	T	G	A	A	C	C (T)	A	G	G	T	T
20	A	T	G	G	C	G	A	C	C	C	G	C	A	G	C	C	C	T	G	G	C	G	T	C	G	T	G	A	T	T	A	G	T	G	A	T	G	A	T	G	A	A	C	C	A	G	G	T	T
21	A	T	G	G	C	G	A	C	C	C	G	C	A	G	C	C	C	T	G	G	C	G	T	C	G	T	G	A	T	T	A	G	T	G	A	T	G	A	T	G	A	A	C	C	A	G	G	T	T
22	A	T	G	G	C	G	A	C	C	C	G	C	A	G	C	C	C	T	G	G	C	G	T	C	G	T	G	A	T	T	A	G	T	G	A	T	G	A	T	G	A	A	C	C	A	G	G	T	T
23	A	T	G	G	C	G	A	C	C	C	G	C	A	G	C	C	C	T	G	G	C	G	T	C	G	T	G	A	T	T	A	G	T	G	A	T	G	A	T	G	A	A	C	C	A	G	G	T	T
24	A	T	G	G	C	G	A	C	C	C	G	C	A	G	C	C	C	T	G	G	C	G	T	C	G	T	G	A	T	T	A	G	T	G	A	T	G	A	T	G	A	A	C	C	A	G	G	T	T
25	A	T	G	G	C	G	A	C	C	C	G	C	A	G	C	C	C	T	G	G	C	G	T	C	G	T	G	A	T	T	A	G	T	G	A	T	G	A	T	G	A	A	C	C	A	G	G	T	T
26	A	T	G	G	C	G	A	C	C	C	G	C	A	G	C	C	C	T	G	G	C	G	T	C	G	T	G	A	T	T	A	G	T	G	A	T	G	A	T	G	A	A	C	C	A	G	G	T	T
27	A	T	G	G	C	G	A	C	C	C	G	C	A	G	C	C	C	T	G	G	C	G	T	C	G	T	G	A	T	T	A	G	T	G	A	T	G	A	T	G	A	A	C	C	A	G	G	T	T
28	A	T	G	G	C	G	A	C	C	C	G	C	A	G	C	C	C	T	G	G	C	G	T	C	G	T	G	A	T	T	A	G	T	G	A	T	G	A	T	G	A	A	C	C	A	G	G	T	T
29	A	T	G	G	C	G	A	C	C	C	G	C	A	G	C	C	C	T	G	G	C	G	T	C	G	T	G	A	T	T	A	G	T	G	A	T	G	A	T	G	A	A	C	C	A	G	G	T	T
30	A	T	G	G	C	G	A	C	C	C	G	C	A	G	C	C	C	T	G	G	C	G	T	C	G	T	G	A	T	T	A	G	T	G	A	T	G	A	T	G	A	A	C	C	A	G	G	T	T
31	A	T	G	G	C	G	A	C	C	C	G	C	A	G	C	C	C	T	G	G	C	G	T	C	G	T	G	A	T	T	A	G	T	G	A	T	G	A	T	G	A	A	C	C	A	G	G	T	T
32	A	T	G	G	C	G	A	C	C	C	G	C	A	G	C	C	C	T	G	G	C	G	T	C	G	T	G	A	T	T	A	G	T	G	A	T	G	A	T	G	A	A	C	C (G/T)	A	G	G	T	T
33	A	T	G	G	C	G	A	C	C	C	G	C	A	G	C	C	C	T	G	G	C	G	T	C	G	T	G	A	T	T	A	G	T	G	A	T	G	A	T	G	A	A	C	C (T)	A	G	G	T	T
34	A	T	G	G	C	G	A	C	C	C	G	C	A	G	C	C	C	T	G	G	C	G	T	C	G	T	G	A	T	T	A	G	T	G	A	T	G	A	T	G	A	A	C	C	A	G	G	T	T
B. Base changes and inserts
Wildtype sequence	A	T	G	G	C	G	A	C	C	C	G	C	A	G	C	C	C	T	G	G	C	G	T	C	G	T	G	A	T	T	A	G	T	G	A	T	G	A	T	G	A	A	C	C	A	G	G	T	T
MSH2+/+ trex2null	base/space #1	2	3	4	5	6	7	8	9	10	11	12	13	14	15	16	17	18	19	20	21	22	23	24	25	26	27	28	29	30	31	32	33	34	35	36	37	38	39	40	41	42	43	44	45	46	47	48	49
1	A	T	G	G	C	G	A	C	C	C	G	C	A	G	C	C	C	C	C	C	C	G	T	C	G	T	G	A	T	T	A	G	T	G	A	T	G	A	T	G	A	A	C	C	A	G	G	T	T
2	A	T	G	G	C	G	A	C	C	C	G	C	A	G	C	C	C	T	G	G	C	G	T	C	G	T	G	A	T	T	A	G	T	G	A	T	G	A	T	G	A	A	C	C	A	G	G	T	T
3	A	T	G	G	C	G	A	C	C	C	G	C	A	G	C	C	C	T	G	G	C	G	T	C	G	T	G	A	T	T	A	G	T	G	A	T	G	A	T	G	A	A	C	C	A	G	G	T	T
4	A	T	G	G	C	G	A	C	C	C	G	C	A	G	C	C	C	T	G	G	C	G	T	C	G	T	G	A	T	T	A	G	T	G	A	T	G	A	T	G	A	A	C	C	A	G	G	T	T
5	A	T	G	G	C	G	A	C	C	C	G	C	A	G	C	C	C	T	G	G	C	G	T	C	G	T	G	A	T	T	A	G	T	G	A	T	G	A	T	G	A	A	C	C	C	G	G	T (C)	T
6	A	T	G	G	C	G	A	C	C	C	G	C	A	G	C	C	C	T	C	G	C	G	T	C	G	T	G	A	T	T	A	G	T	G	A	T	G	A	T	G	A	A	C	C	A	G	G	T	T
7	A	T	G	G	C	G	A	C	C	C	G	C	A	G	C	C	C	T	G	G	C	G	T	C	G	T	G	A	T	T	A	G	T	G	A	T	G	A	T	G	A	A	C	C	A	G	G	T	T
8	A	T	G	G	C	G	A	C	C	C	G	C	A	G	C	C	C	T	G	G	C	G	T	C	G	T	G	A	T	T	A	G	T	G	A	T	G	A	T	G	A	A	C	C	A	G	G	T	T
9	A	T	G	G	C	G	A	C	C	C	G	C	A	G	C	C	C	T	G	G	C	G	T	C	G	T	G	A	T	T	A	G	T	G	A	T	G	A	T	G	A	A	C	C	A	G	G	T	T
10	A	T	G	G	C	G	A	C	C	C	G	C	A	G	C	C	C	T	G	G	C	G	T	C	G	T	G	A	T	T	A	G	T	G	A	T	G	A	T	G	A	A	C	C	A	G	G	T	T
11	A	T	G	G	C	G	A	C	C	C	G	C	A	G	C	C	C	T	G	G	C	G	T	C	G	T	G	A	T	T	A	G	T	G	A	T	G	A	T	G	A	A	C	C	A	G	G	T	T
12	A	T	G	G	C	G	A	C	C	C	G	C	A	G	C	C	C	T	G	G	C	G	T	C	G	T	G	A	T	T	A	G	T	G	A	T	G	A	T	G	A	A	C	C	A	G	G	T	T
13	A	T	G	G	C	G	A	C	C	C	G	C	A	G	C	C	C	T	G	G	C	G	T	C	G	T	G	A	T	T	A	G	T	G	A	T	G	A	T	G	A	A	C	C (T)	A	G	G	T	T
14	A	T	G	G	C	G	A	C	C	C	G	C	A	G	C	C	C	T	G	G	C	G	T	C	G	T	G	A	T	T	A	G	T	G	A	T	G	A	T	G	A	A	C	C	A	G	G	T	T
15	A	T	G	G	C	C	C	C	C	C	G	C	C	C	C	C	C	T	G	G	C	G	T	C	G	T	G	A	T	T	A	G	T	G	A	T	G	A	T	G	A	A	C	C	A	G	G	T	T
16	A	T	G	G	C	G	A	C	C	C	G	C	A	G	C	C	C	T	G	G	C	G	T	C	G	T	G	A	T	T	A	G	T	G	A	T	G	A	T	G	A	A	C	C	A	G	G	T	T
17	A	T	G	G	C	C	C	C	C	C	G	C	A	G	C	C	C	T	G	G	C	G	T	C	G	T	G	A	T	T	A	G	T	G	A	T	G	A	T	G	A	A	C	C	A	G	G	T	T
18	A	T	G	G	C	G	A	C	C	C	G	C	A	G	C	C	C	T	G	G	C	G	T	C	G	T	G	A	T	T	A	G	T	G	A	T	G	A	T	G	A	A	C	C	A	G	G	T	T
19	A	T	G	G	C	G	A	C	C	C	G	C	A	G	C	C	C	T	G	G	C	G	T	C	G	T	G	A	T	T	A	G	T	G	A	T	G	A	T	G	A	A	C	C	A	G	G	T	T
20	A	T	G	G	C	G	A	C	C	C	G	C	A	G	C	C	C	T	G	G	C	G	T	C	G	T	G	A	T	T	A	G	T	G	A	T	G	A	T	G	A	A	C	C	A	G	G	T	T
21	A	T	G	G	C	G	A	C	C	C	G	C	A	G	C	C (T)	C	T	G	G	C	G	T	C	G	T	G	A	T	T	A	G	T	G	A	T	G	A	T	G	A	A	C	C (T)	A	G	G	T	T
22	A	T	G	G	C	G	A	C	C	C	G	C	A	G	C	C	C	C	G	G	C	G	T	C	G	T	G	A	T	T	A	G	T	G	A	T	G	A	T	G	A	A	C	C	A	G	G	T	T
C. Base changes and inserts
Wildtype sequence	A	T	G	G	C	G	A	C	C	C	G	C	A	G	C	C	C	T	G	G	C	G	T	C	G	T	G	A	T	T	A	G	T	G	A	T	G	A	T	G	A	A	C	C	A	G	G	T	T
msh2-/- TREX2WT	base/space #1	2	3	4	5	6	7	8	9	10	11	12	13	14	15	16	17	18	19	20	21	22	23	24	25	26	27	28	29	30	31	32	33	34	35	36	37	38	39	40	41	42	43	44	45	46	47	48	49
1	A	T	G	G	C	G	A	C	C	C	G	C	A	G	C	C	C	T	G	G	C	G	T	C	G	T	G	A	T	T	A	G	T	G	A	T	G	A	T	G	A	A	C	C	A	G	G	T	T
2	A	T	G	G	C	G	A	C	C	C	G	C	C	C	C	C	C	T	G	G	C	G	T	C	G	T	G	A	T	T	A	G	T	G	A	T	G	A	T	G	A	A	C	C	A	G	G	T	T
3	A	T	G	G	C	G	A	C	C	C	G	C	A	G	C	C	C	T	G	G	C	G	T	C	G	T	G	A	T	T	A	G	T	G	A	T	G	A	T	G	A	A	C	C	A	G	G	T	T
4	A	T	G	G	C	G	A	C	C	C	G	C	C	C	C	C (T)	C	C	G	G	C	G	T	T	G	T	G	A	T	T	A	G	T	G	A	T	G	A	T	G	A	A	C	C	A	G	G	T	T
5	A	T	G	G	C	G	A	C	C	C	G	C	A	G	C	C (T)	C	T	G	G	C	G	T	C	G	T	G	A	T	T	A	G	T	G	A	T	G	A	T	G	A	A	C	C	A	G	G	T	T
6	A	T	G	G	C	G	A	C	C	C	G	C	A	G	C	C	C	T	G	G	C	G	T	C	G	T	G	A	T	T	A	G	T	G	A	T	G	A	T	G	A	A	C	C	A	G	G	T	T
7	A	T	G	G	C	G	A	C	C	C	G	C	A	G	C	C (T)	C	T	G	G	C	G	T	C	G	T	G	A	T	T	A	G	T	G	A	T	G	A	T	G	A	A	C	C	A	G	G	T	T
8	A	T	G	G	C	G (C)	A	C	C	C	C	C	C	C	C	C	C	T	G	G	C	G	T	C	G	T	G	A	T	T	A	G	T	G	A	T	G	A	T	G	C	C	C	C	A	G	G	T	T
9	A	T	G	G	C	G	A	C	C	C	G	C	A	G	C	C	C	T	G	G	C	G	T	C	G	T	G	A	T	T	A	G	T	G	A	T	G	A	T	G	A	A	C	C	A	G	G	T	T
10	A	T	G	G	C	G	A	C	C	C	G	C	A	G	C	C	C	T	G	G	C	G	T	C	G	T	G	A	T	T	A	G	T	G	A	T	G	A	T	G	A	A	C	C	A	G	G	T	T
11	A	T	G	G	C	G	A	C	C	C	G	C	C	C	C	C (T)	C	T	G	G	C	G	T	C	G	T	G	A	T	T	A	G	T	G	A	T	G	A	T	G	A	A	C	C	A	G	G	T	T
12	A	T	G	G	C	G	A	C	C	C	G	C	A	G	C	C	C	T	G	G	C	G	T	C	G	T	G	A	T	T	A	G	T	G	A	T	G	A	T	G	A	A	C	C	A	G	G	T	T
13	A	T	G	G	C	G	A	C	C	C	G	C	A (C)	G	C	C	C	T	G	G	C	G	T	C	G	T	G	A	T	T	A	G	T	G	A	T	G	A	T	G	A	A	C	C	A	G	G	T	T
14	A	T	G	G	C	G	A	C	C	C	G	C	C	G	C	C (T)	C	C/T	G (C)	G	C	G	T	C	G	T	G	A	T	T	A	G	T	G	A	T	G	A	T	G	A	A	C	C	A	C	C	T	T
15	A	T	G	G	C	G	A	C	C	C	C	C	C	C	C	C	C	T	G	G	C	G	T	C	G	T	G	A	T	T	A	G	T	G	A	T	G	A	T	G	A	A	C	C	A	G	G	T	T
16	A	T	G	G	C	G	A	C	C	C	G	C	A	G	C	C	C	C/T	G	G	C	G	T	C	G	T	G	A	T	T	A	G	T	G	A	T	G	A	A	G	A	A	C	C	A	G	G	T	T
17	A	T	G	G	C	G	A	C	C	C	G	C	A	G	C	C (T)	C	T	G	G	C	G	T	C	G	T	G	A	T	T	A	G	T	G	A	T	G	A	T	G	A	A	C	C (T)	A	G	G	T	T
18	A	T	G	G	C	G	A	C	C	C	G	C	A	C	C	C	C	T	G	G	C	G	T	C	G	T	G	A	T	T	A	G	T	G	A	T	G	A	T	G	A	A	C	C	A	G	G	T	T
19	A	T	G	G	C	G	A	C	C	C	G	C	A	C	C	C	C	T	G	G	C	G	T	C	G	T	G	A	T	T	A	G	T	G	A	T	G	A	T	G	A	A	C	C	A	G	G	T	T
20	A	T	G	G	C	G	A	C	C	C	G	C	A	G	C (T)	C (T)	C	C/T	G	G	C	G	T	C	G	T	G	A	T	T	A	G	T	G	A	T	G	A	T	G	A	A	C	C (T)	A	G	G	T	T
21	A	T	G	G	C	G	A	C	C	C	G	C	C	C	C (T)	C (T)	C	C/T	G	G	C	G	T	C	G	T	G	A	T	T	A	G	T	G	A	T	G	A	T	G	A	A	C	C	A	G	G	T	T
22	A	T	G	G	C	G	A	C	C	C	G	C	A	G	C	C	C	C/T	G	G	C	G	T	C	G	T	G	A	T	T	A	G	T	G	A	T	G	A	A	G	A	A	C	C	A	G	G	T	T
23	A	T	G	G	C	G	A	C	C	C	G	C	C	G	C	C (T)	C	C/T	G	G	C	G	T	C	G	T	G	A	T	T	A	G	T	G	A	T	G	A	T	G	A	A	C	C (T)	A	G	G	T	T
24	T	T	G	G	C	C	C	A	C	C	C	C	C	C	C	C	C	C/G	G	G	G	G	T	C	G	G	G	A	A	T	A	G	C	G	A	T	G	A	A	G	A	C	A	C (C)	G	G	G	T	T
25	A	T	G	G	C	C	C	C	C	C	G	C	A	G	C	C	C	T	G	G	C	G	T	C	G	T	G	A	T	T	A	G	T	G	A	T	G	A	T	G	A	A	C	C	A	G	G	T	T
26	A	T	G	G	C	G	A	C	C	C	G	C	A	G	C	C	C	T	G	G	C	G	T	C	G	T	G	A	T	T	A	G	T	G	A	T	G	A	T	G	A	A	C	C	A	G	G	T	T
27	A	T	G	G	C	G	A	C	C	C	G	C	A (C)	G	C	C	C	T	G	G	C	G	T	C	G	T	G	A	T	T	A	G	T	G	A	T	G	A	T	G	A	A	C	C	A	G	G	T	T
28	A	T	G	G	C	G (C)	A	C	C	C	G	C	A	G	C	C	C	T	G	G	C	G	T	C	G	T	G	A	T	T	A	G	T	G	A	T	G	A	T	G	A	A	C	C	A	G	G	T	T
D. Base changes and inserts
Wildtype sequence	A	T	G	G	C	G	A	C	C	C	G	C	A	G	C	C	C	T	G	G	C	G	T	C	G	T	G	A	T	T	A	G	T	G	A	T	G	A	T	G	A	A	C	C	A	G	G	T	T
msh2-/- trex2null	base/space #1	2	3	4	5	6	7	8	9	10	11	12	13	14	15	16	17	18	19	20	21	22	23	24	25	26	27	28	29	30	31	32	33	34	35	36	37	38	39	40	41	42	43	44	45	46	47	48	49
1	A	T	G	G	C	G	A	C	C	C	G	C	A	G	C	C	C	T	G	G	C	G	T	C	G	T	G	A	T	T	A	G	T	G	A	T	G	A	T	G	A	A	C	C	A	G	G	T	T
2	A	T	G	G	C	G	A	C	C	C	G	C	A	G	C	C	C	T	G	G	C	G	T	C	G	T	G	A	T	T	A	G	T	G	A	T	G	A	T	G	A	A	C	C	C	G	G	T	T
3	A	T	G	G	C	G	A	C	C	C	G	C	A	G	C	C	C	T	G	G	C	G	T	C	G	T	G	A	T	T	A	G	T	G	A	T	G	A	T	G	A	A	C	C	A	G	G	T	T
4	A	T	G	G	C	G	A	C	C	C	G	C	A	G	C	C	C	T	G	G	C	G	T	C	G	T	G	A	T	T	A	G	T	G	A	T	G	A	T	G	A	A	C	C	A	G	G	T	T
5	A	T	G	G	C	G	A	C	C	C	G	C	A	G	C	C	C	C	G	G	C	G	T	C	G	T	G	A	T	T	A	G	T	G	A	T	G	A	T	G	A	A	C	C	C	G	G	T	T
6	A	T	G	G	C	G	A	C	C	C	G	C	A	G	C	C	C	T	G	G	C	G	T	C	G	T	G	A	T	T	A	G	T	G	A	T	G	A	T	G	A	A	C	C	C	G	G	T	T
7	A	T	G	G	C	G	A	C	C	C	G	C	A	G	C	C	C	C	G	G	C	G	T	C	G	T	G	A	T	T	A	G	T	G	A	T	G	A	T	G	A	A	C	C	C	G	G	T	T
8	A	T	G	G	C	G	A	C	C	C	G	C	C	G	C	C	C	T	G	G	C	G	T	C	G	T	G	A	T	T	A	G	T	G	A	T	G	A	T	G	A	A	C	C	A	G	G	T	T
9	A	T	G	G	C	G	A	C	C	C	G	C	A	G	C	C	C	T	G	G	C	G	T	C	G	T	G	A	T	T	A	G	T	G	A	T	G	A	T	G	A	A	C	C	A	G	G	T	T
10	A	T	G	G	C	G	A	C	C	C	G	C	A	G	C	C	C	T	G	G	C	G	T	C	G	T	G	A	T	T	A	G	T	G	A	T	G	A	T	G	A	A	C	C	A	G	G	T	T
11	A	T	G	G	C	G	A	C	C	C	G	C	A	G	C	C	C	T	G	G	C	G	T	C	G	T	G	A	T	T	A	G	T	G	A	T	G	A	T	G	A	A	C	C	A	G	G (C)	T	T
12	A	T	G	G	C	G	A	C	C	C	G	C	A	G	C	C	C	T	G	G	C	G	T	C	G	T	G	A	T	T	A	G	T	G	A	T	G	A	T	G	A	A	C	C	A	G	G	T	T
13	A	T	G	G	C	G	A	C	C	C	G	C	A	G	C	C	C	T	G	G	C	G	T	C	G	T	G	A	T	T	A	G	T	G	A	T	G	A	T	G	A	A	C	C	A	G	G	T	T
14	A	T	G	G	C	G	A	C	C	C	G	C	A	C	C	C	C	T	G	G	C	G	T	C	G	T	G	A	T	T	A	G	T	G	A	T	G	A	T	G	A	A	C	C	A	G	G	T	T
E. Base changes and inserts
Wildtype sequence	A	T	G	G	C	G	A	C	C	C	G	C	A	G	C	C	C	T	G	G	C	G	T	C	G	T	G	A	T	T	A	G	T	G	A	T	G	A	T	G	A	A	C	C	A	G	G	T	T
msh2-/- trex2H188A	base/space #1	2	3	4	5	6	7	8	9	10	11	12	13	14	15	16	17	18	19	20	21	22	23	24	25	26	27	28	29	30	31	32	33	34	35	36	37	38	39	40	41	42	43	44	45	46	47	48	49
1	A	T	G	G	C	G	A	C	C	C	G	C	A	G	C	C	C	T	G	G	C	G	T	C	G	T	G	A	T	T	A	G	T	G	A	T	G	A	T	G	A	A	C	C	A	G	G	T	T
2	A	G	G	G	C	G	C	C	C	C	G	C	A	C	C	C	C	T	G	G	T	G	T	C	G	T	G	A	T	T	A	G	T	G	A	T	G	A	T	G	A	A	C	C	A	G	G	T	T
3	A	T	G	G	C	G	A	C	C	C	G	C	A	G	C	C (T)	C	T	G	G	C	G	T	C	G	T	G	A	T	T	A	G	T	G	A	T	G	A	T	G	A	A	C	C	A	G	G	T	T
4	G	G	G	G (A)	C	G	C	C	C	C (A)	G	C	A (C)	G	C	G	G	T	G	C	C	G	T (C)	C	G	T	G	A	T	T	A	G	T	G	A	T	G	A	T (C)	G	A	A	C	C	A	G	G	C	T
5	A	T	G	G	C	G	A	C	C	C	G	C	A (C)	G	C	C	C	T	G	G	C	G	T	C	G	T	G	A	T	T	A	G	T	G	A	T	G	A	T	G	A	A	C	C	A	G	G	T	T
6	A	T	G	G	C	G	A	C	C	C	G	C	A	G	C	C	C	T	G	G	C	G	T	C	G	T	G	A	T	T	A	G	T	G	A	T	G	A	T	G	A	A	C	C	A	G	G	T	T
7	A	T	G	G	C	G	A	C	C	C	G	C	A	G	C	C	C	T	G	G	C	G	T	C	G	T	G	A	T	T	A	G	T	G	A	T	G	A	T	G	A	A	C	C	A	G	G	T	T
8	A	T	G	G	C	G	A	C	C	C	G	C	A (C)	G	C	C	C	T	G	G	C	G	T	C	G	T	G	A	T	T	A	G	T	G	A	T	G	A	T	G	A	A	C	C	A	G	G	T	T
9	A	T	G	G	C	G	A	C	C	C	G	C	A	G	C	C	C	T	G	G	C	G	T	C	G	T	G	A	T	T	A	G	T	G	A	T	G	A	T	G	A	A	C	C	A	G	G	T	T
10	A	T	G	G	C	G	A	C	C	C	G	C	A	G	C	C	C	T	G	G	C	G	T	C	G	T	G	A	T	T	A	G	T	G	A	T	G	A	T	G	A	A	C	C	A	G	G	T	T
11	A	T	G	G	C	G	A	C	C	C	G	C	A	G	C	C	C	T	G	G	C	G	T	C	G	T	G	A	T	T	A	G	T	G	A	T	G	A	T	G	A	A	C	C	A	G	G	T	T
12	A	T	G	G	C	G	A	C	C	C	G	C	A (C)	G	C	C	C	T	G	G	C	G	T	C	G	T	G	A	T	T	A	G	T	G	A	T	G	A	T	G	A	A	C	C	A	G	G	T	T
13	A	T	G	G	C	G	A	C	C	C	G	C	A	G	C	C (T)	C	T	G	G	C	G	T	C	G	T	G	A	T	T	A	G	T	G	A	T	G	A	T	G	A	A	C	C (T)	A	G	G	T	T
14	A	T	G	G	C	G	A	C	C	C	G	C	A	G	C	C	C	T	G	G	C	G	T	C	G	T	G	A	T	T	A	G	T	G	A	T	G	A	T	G	A	A	C	C	A	G	G	T	T
15	A	T	G	G	C	G	A	C	C	C	G	C	A	G	C	C	C	T	G	G	C	G	T	C	G	T	G	A	T	T	A	G	T	G	A	T	G	A	T	G	A	A	C	C	A	G	G	T	T
16	A	T	G	G	C	G	A	C	C	C	G	C	A	G	C	C	C	T	G	G	C	G	T	C	G	T	G	A	T	T	A	G	T	G	A	T	G	A	T	G	A	A	C	C	A	G	G	T	T
17	A	T	G	G	C	G	A	C	C	C	G	C	A	G	C	C	C	T	G	G	C	G	T	C	G	T	G	A	T	T	A	G	T	G	A	T	G	A	T	G	A	A	C	C	A	G	G	T	T
18	A	T	G	G	C	G	A	C	C	C	G	C	A	G	C	C	C	T	G	G	C	G	T	C	G	T	G	A	T	T	A	G	T	G	A	T	G	A	T	G	A	A	C	C	A	G	G	T	T
19	A	T	G	G	C	G	A	C	C	C	G	C	A	G	C	C	C	T	G	G	C	G	T	C	G	T	G	A	T	T	A	G	T	G	A	T	G	A	T	G	A	A	C	C	A	G	G	T	T
20	A	T	G	G	C	G	A	C	C	C	G	C	A	G	C	C	C	T	G	G	C	G	T	C	G	T	G	A	T	T	A	G	T	G	A	T	G	A	T	G	A	C	C	C	A	G	G	T	T
[truncated: 87 more columns]
