# Supplementary material for: TREX2 deficiency suppresses spontaneous and genotoxin-associated mutagenesis
Source: Cell Rep. Author manuscript; Available in PMC 2024 Feb 22. (PMC10883656; doi:10.1016/j.celrep.2023.113637)
Supplement: 3 [file NIHMS1961510-supplement-3.xlsx]

## Sheet: Sheet1
Table S2. A list of the oligonucleotides used in this study
miniHPRT Exon1-2 Forward	CTTCAAAAGCGCACGTCTGC	This paper	N/A
miniHPRT Exon1-2 Reverse	CAAGTACTCAGAACAGCTGC	This paper	N/A
PuroRV	GGCCAACTCAAAGGCCGCCACCATGGATATCACCGAGTACAAGCCCACG	This paper	N/A
TREX2 shRNA	CCGGACAAGCTCACGCTGTGCATGTCTCGAGACATGCACAGCGTGAGCTTGTTTTTTTG	Sigma-Aldrich	TRC# TRCN0000413874, clone ID NM_080701.3-717s21c1
TREX2 shRNA	CCGGATTGCCGAGCTGTCCCTCTTTCTCGAGAAAGAGGGACAGCTCGGCAATTTTTTTG	Sigma-Aldrich	TRC# TRCN0000431678, clone ID NM_080701.3-897s21c1
TREX2 shRNA	CCGGATTGCCGAGCTGTCCCTCTTTCTCGAGAAAGAGGGACAGCTCGGCAATTTTTTTG	Sigma-Aldrich	TRC# TRCN0000426635, clone ID NM_080701.3-623s21c1
GFP coding seq For	TCACTCAGTCAGTAGACTCGAGCCGCCACCATGGAATTCAAAAAAAAAAGGATCCGTG AGCAAGGGCGAGGAGCTGT	This paper	N/A
GFP coding seq Rev	TTCACGATGACCTGG GCGGCCGC TTACTTGTACAGCTCGTCCA	This paper	N/A
[(A)10] For	CACTCACTCAGTCAGTAGACCTCGAGGCCTTAGTGGCCGCCGCCACCATGAAAAAAAA AAGAAAATATGGAAAACGACG	This paper	N/A
[(A)10] Rev	TGCTGTTCACGATGACCTGG CTCGAG GCCACGCAGGCCTCACATCTTGGCCACGGGT TTC	This paper	N/A
Rad18 exon1 gRNA	CACCGAGGTCCTGGCCGAGCCGCGA	This paper	N/A
